# Supplementary material for: 2-(Hy­droxy­meth­yl)pyridin-3-ol
Source: Acta Crystallogr Sect E Struct Rep Online. 2012 Feb 17;68(Pt 3):o722. doi: 10.1107/S1600536812002759 (PMC3295493; doi:10.1107/S1600536812002759)
Supplement: Supplementary file 2 [file e-68-0o722-Isup2.hkl]

# 
# h,k,l, Fc-squared, Fo-squared, sigma(Fo-squared) and status flag 
# 
data_I
_shelx_title ' X in P2(1)/n' 
_shelx_refln_list_code          4 
_shelx_F_calc_maximum       69.57 
_exptl_crystal_F_000       264.00 
_reflns_d_resolution_high  0.8350 
 
loop_ 
 _symmetry_equiv_pos_as_xyz 
 'x, y, z' 
 '-x+1/2, y+1/2, -z+1/2' 
 '-x, -y, -z' 
 'x-1/2, -y-1/2, z-1/2' 
 
_cell_length_a     7.0430 
_cell_length_b     7.1280 
_cell_length_c    12.2640 
_cell_angle_alpha  90.000 
_cell_angle_beta  100.300 
_cell_angle_gamma  90.000 
 
_shelx_F_squared_multiplier     1.000 
 
loop_ 
 _refln_index_h 
 _refln_index_k 
 _refln_index_l 
 _refln_F_squared_calc 
 _refln_F_squared_meas 
 _refln_F_squared_sigma 
 _refln_observed_status 
   2   0   0     3950.73     4075.77     35.67 o 
   4   0   0      503.39      503.00      3.04 o 
   6   0   0      404.63      426.64      3.62 o 
   8   0   0        1.18        0.40      1.11 o 
   1   1   0      939.24      924.68      8.56 o 
   2   1   0        9.79       12.28      0.72 o 
   3   1   0      359.57      370.44      3.73 o 
   4   1   0       94.23      101.14      2.20 o 
   5   1   0      115.64      106.31      6.15 o 
   6   1   0        1.84        2.56      0.49 o 
   7   1   0        0.40        1.00      0.47 o 
   8   1   0        1.85        1.92      0.56 o 
   0   2   0      670.92      548.93      7.65 o 
   1   2   0       75.78       73.56      3.44 o 
   2   2   0      800.12      776.72     12.70 o 
   3   2   0       50.59       59.87      2.31 o 
   4   2   0      468.86      525.74      2.30 o 
   5   2   0        3.27        2.59      0.40 o 
   6   2   0       16.53       14.27      0.99 o 
   7   2   0        1.19        1.51      0.47 o 
   8   2   0        0.17        0.64      0.51 o 
   1   3   0        3.04        2.36      0.23 o 
   2   3   0       19.99       22.56      0.79 o 
   3   3   0        1.67        3.43      0.39 o 
   4   3   0       82.54       83.71      4.35 o 
   5   3   0      193.77      200.99     11.06 o 
   6   3   0       84.37       88.37      1.72 o 
   7   3   0        9.33       10.49      0.67 o 
   0   4   0       16.14       17.47      0.46 o 
   1   4   0      219.56      209.95      6.67 o 
   2   4   0      327.51      340.42     12.91 o 
   3   4   0        2.99        2.89      0.75 o 
   4   4   0        4.92        5.37      0.84 o 
   5   4   0        2.00        3.03      0.95 o 
   6   4   0        0.05        0.32      0.50 o 
   7   4   0        1.66        2.40      0.53 o 
   1   5   0      160.87      160.81      6.37 o 
   2   5   0       27.20       26.05      0.99 o 
   3   5   0        0.08        0.27      0.36 o 
   4   5   0        6.02        5.55      0.51 o 
   5   5   0        4.61        7.25      0.99 o 
   6   5   0        0.68        1.44      1.35 o 
   0   6   0       21.02       21.03      0.68 o 
   1   6   0       19.63       18.38      1.28 o 
   2   6   0       33.00       31.94      2.31 o 
   3   6   0       86.03       82.94      6.29 o 
   4   6   0       58.36       59.33      3.51 o 
   5   6   0       25.18       28.96      1.16 o 
   1   7   0        6.80        6.00      0.54 o 
   2   7   0       11.66       11.67      1.00 o 
   3   7   0        3.10        1.74      0.54 o 
   4   7   0        3.31        2.61      0.85 o 
   0   8   0      150.30      157.49      2.80 o 
   1   8   0        7.83        8.61      0.78 o 
   2   8   0       10.33       10.81      0.73 o 
  -7   0   1       30.50       30.96      1.20 o 
  -5   0   1        0.05       -0.04      0.44 o 
  -3   0   1      103.84      113.05      1.16 o 
  -1   0   1     1123.00     1137.44     12.36 o 
   1   0   1     4840.18     4545.11     33.67 o 
   3   0   1      470.59      456.12      2.53 o 
   5   0   1       17.10       13.73      0.72 o 
   7   0   1      173.93      166.41      2.68 o 
  -8   1   1        2.42        2.39      1.04 o 
  -7   1   1        3.80        3.78      0.77 o 
  -6   1   1      185.47      187.06      4.04 o 
  -5   1   1       74.42       75.77      0.93 o 
  -4   1   1      356.69      385.40      8.97 o 
  -3   1   1        0.48        0.84      0.21 o 
  -2   1   1      859.50      821.25      9.45 o 
  -1   1   1      616.02      544.83     10.10 o 
   0   1   1        2.49       13.63      0.29 o 
   1   1   1      148.27      167.03      3.89 o 
   2   1   1        0.25        0.59      0.24 o 
   3   1   1       43.10       36.55      0.66 o 
   4   1   1       28.25       29.87      0.60 o 
   5   1   1      183.50      186.16      1.93 o 
   6   1   1      287.64      289.95      2.15 o 
   7   1   1        4.60        4.73      1.05 o 
   8   1   1        7.34        7.11      1.14 o 
  -8   2   1       22.21       21.17      1.31 o 
  -7   2   1       19.47       20.22      1.87 o 
  -6   2   1      146.36      152.24      7.39 o 
  -5   2   1      402.41      415.84     12.07 o 
  -4   2   1      122.26      132.90      4.07 o 
  -3   2   1        3.26        2.47      0.31 o 
  -2   2   1      524.85      509.26      9.71 o 
  -1   2   1       78.81       79.72      2.24 o 
   0   2   1     2940.45     2788.71     20.08 o 
   1   2   1      735.62      714.77      8.86 o 
   2   2   1      490.83      522.03      5.06 o 
   3   2   1       71.66       78.27      2.94 o 
   4   2   1        5.47        6.39      0.52 o 
   5   2   1       15.46       16.38      0.58 o 
   6   2   1        5.40        6.66      0.50 o 
   7   2   1        2.57        2.65      0.67 o 
  -7   3   1        2.85        4.18      0.58 o 
  -6   3   1       57.29       58.97      3.24 o 
  -5   3   1       77.59       78.25      2.57 o 
  -4   3   1       64.46       66.77      1.90 o 
  -3   3   1      127.17      125.63      5.50 o 
  -2   3   1      121.50      127.66      7.78 o 
  -1   3   1      105.78      100.22      2.30 o 
   0   3   1      337.16      326.44      2.46 o 
   1   3   1        2.47        2.46      0.24 o 
   2   3   1      114.99      139.62      2.34 o 
   3   3   1       32.15       36.16      2.48 o 
   4   3   1        5.09        5.48      0.40 o 
   5   3   1        0.01        0.27      0.57 o 
   6   3   1        1.07        1.11      0.43 o 
   7   3   1       15.15       16.87      0.78 o 
  -7   4   1        3.74        4.12      0.56 o 
  -6   4   1        0.02       -0.21      0.45 o 
  -5   4   1        0.07        0.37      0.76 o 
  -4   4   1        0.17       -0.15      0.35 o 
  -3   4   1        9.51        9.45      0.43 o 
  -2   4   1        1.23        3.17      0.48 o 
  -1   4   1      606.33      627.93     22.23 o 
   0   4   1        7.29        7.44      0.25 o 
   1   4   1       27.79       21.83      1.13 o 
   2   4   1      174.71      170.58      7.15 o 
   3   4   1        3.83        4.57      0.37 o 
   4   4   1       27.75       29.94      2.31 o 
   5   4   1       31.25       28.66      2.09 o 
   6   4   1        0.07       -0.15      0.44 o 
   7   4   1        4.59        5.17      0.63 o 
  -6   5   1        0.02        0.11      0.76 o 
  -5   5   1        5.79        4.82      0.56 o 
  -4   5   1        6.57        5.86      0.51 o 
  -3   5   1       53.19       51.57      3.75 o 
  -2   5   1      323.94      325.55     22.11 o 
  -1   5   1      139.28      136.92      5.72 o 
   0   5   1        0.00       -0.09      0.22 o 
   1   5   1      169.97      179.57      4.76 o 
   2   5   1        9.77        9.14      0.88 o 
   3   5   1       21.23       22.36      0.85 o 
   4   5   1       67.94       64.64      5.36 o 
   5   5   1        1.37        1.61      0.50 o 
   6   5   1        0.27        0.06      0.48 o 
  -5   6   1       40.45       39.92      2.77 o 
  -4   6   1       26.59       26.51      2.23 o 
  -3   6   1        7.31        7.14      0.54 o 
  -2   6   1       14.54       14.16      1.21 o 
  -1   6   1        0.31        0.19      0.39 o 
   0   6   1        9.87       10.15      0.87 o 
   1   6   1       25.36       27.25      0.72 o 
   2   6   1       10.72       11.06      1.03 o 
   3   6   1       31.54       30.35      1.76 o 
   4   6   1       15.34       14.56      0.85 o 
   5   6   1        7.40        5.93      0.89 o 
  -4   7   1        0.11       -0.15      0.48 o 
  -3   7   1        0.29       -0.13      0.72 o 
  -2   7   1        6.08        6.52      0.55 o 
  -1   7   1       28.62       29.24      1.48 o 
   0   7   1       66.26       68.73      1.00 o 
   1   7   1        1.51        2.35      0.77 o 
   2   7   1        7.83        8.68      1.60 o 
   3   7   1        7.05        5.89      0.98 o 
   4   7   1        1.28        0.74      0.49 o 
  -2   8   1        0.52       -0.43      0.53 o 
  -1   8   1        6.90        6.50      0.62 o 
   0   8   1       11.11       11.94      0.57 o 
   1   8   1        2.27        1.91      0.58 o 
   2   8   1        4.42        4.63      0.65 o 
  -8   0   2        0.01        0.29      0.66 o 
  -6   0   2        0.34       -0.86      0.57 o 
  -4   0   2      266.97      337.25      2.38 o 
  -2   0   2      283.26      270.87      1.65 o 
   0   0   2       18.23       16.59      0.22 o 
   2   0   2       11.04       10.95      0.47 o 
   4   0   2        0.62        0.89      0.39 o 
   6   0   2       59.00       58.72      1.50 o 
   8   0   2        2.67        2.73      0.83 o 
  -8   1   2        0.02       -0.49      0.51 o 
  -7   1   2        1.71        1.04      0.45 o 
  -6   1   2        2.56        3.47      0.42 o 
  -5   1   2       28.35       25.54      0.63 o 
  -4   1   2      181.23      201.65      2.09 o 
  -3   1   2      802.82      792.62     10.72 o 
  -2   1   2       84.82       76.34      1.73 o 
  -1   1   2      190.31      187.04      2.36 o 
   0   1   2     4034.66     4016.16     19.04 o 
   1   1   2     3580.80     3454.57     94.01 o 
   2   1   2       21.55       28.32      0.41 o 
   3   1   2      419.48      447.67      2.72 o 
   4   1   2       52.03       50.36      1.61 o 
   5   1   2      114.92      117.78      2.30 o 
   6   1   2      284.20      288.77      8.07 o 
   7   1   2        6.16        6.84      0.62 o 
  -8   2   2        4.96        4.36      0.61 o 
  -7   2   2       13.84       14.73      0.66 o 
  -6   2   2       59.70       57.56      1.02 o 
  -5   2   2      156.80      159.94      7.22 o 
  -4   2   2       44.98       45.59      2.08 o 
  -3   2   2       78.97       79.31      2.68 o 
  -2   2   2      299.78      299.91      8.21 o 
  -1   2   2      753.01      654.85      8.65 o 
   0   2   2     2058.20     2027.60     11.43 o 
   1   2   2     3300.75     3317.41     23.50 o 
   2   2   2      131.44      149.49      3.43 o 
   3   2   2      141.47      136.86      2.93 o 
   4   2   2        2.98        2.23      0.37 o 
   5   2   2        1.71        2.15      0.38 o 
   6   2   2        0.03        0.31      0.39 o 
   7   2   2       20.46       17.94      0.93 o 
  -7   3   2       22.75       22.78      1.00 o 
  -6   3   2        2.71        3.14      0.50 o 
  -5   3   2        0.10        0.19      0.62 o 
  -4   3   2        0.32        0.78      0.72 o 
  -3   3   2       24.48       21.65      1.81 o 
  -2   3   2       42.76       41.80      2.57 o 
  -1   3   2        3.17        4.28      0.30 o 
   0   3   2        0.64        1.63      0.16 o 
   1   3   2     1202.88     1137.36     20.71 o 
   2   3   2      211.83      240.24      5.55 o 
   3   3   2       19.77       15.49      0.48 o 
   4   3   2       86.73       94.74      5.05 o 
   5   3   2       60.40       64.25      1.08 o 
   6   3   2        3.29        4.55      0.52 o 
   7   3   2        8.91       11.32      0.67 o 
  -7   4   2        3.76        3.47      0.62 o 
  -6   4   2       66.54       66.75      4.47 o 
  -5   4   2       40.45       40.11      1.06 o 
  -4   4   2       17.79       19.18      1.65 o 
  -3   4   2       34.01       38.23      2.86 o 
  -2   4   2       12.40       14.52      1.31 o 
  -1   4   2        9.55        9.65      0.90 o 
   0   4   2       25.60       22.42      0.58 o 
   1   4   2      138.58      139.71      5.95 o 
   2   4   2       15.27       14.17      0.54 o 
   3   4   2        0.01        0.18      0.42 o 
   4   4   2      120.41      111.48      6.63 o 
   5   4   2       10.55       11.55      0.59 o 
   6   4   2        0.51        0.02      0.64 o 
   7   4   2        3.29        5.38      0.62 o 
  -6   5   2       13.02       15.42      0.71 o 
  -5   5   2      119.53      124.97      9.74 o 
  -4   5   2        1.03        1.56      0.39 o 
  -3   5   2        0.01        0.48      0.35 o 
  -2   5   2       77.27       78.82      5.54 o 
  -1   5   2       99.19      100.11      3.83 o 
   0   5   2       64.83       61.87      0.61 o 
   1   5   2       39.29       38.23      2.68 o 
   2   5   2      227.59      223.04     13.00 o 
   3   5   2        2.31        2.82      0.40 o 
   4   5   2       88.29       80.99      4.64 o 
   5   5   2       55.78       46.72      3.71 o 
   6   5   2        8.27        9.00      0.66 o 
  -6   6   2        1.16        1.76      0.61 o 
  -5   6   2       21.58       23.94      1.00 o 
  -4   6   2        1.79        2.01      0.48 o 
  -3   6   2       59.60       61.91      4.26 o 
  -2   6   2        4.70        5.16      0.54 o 
  -1   6   2      174.50      183.17      1.63 o 
   0   6   2       28.07       27.47      0.53 o 
   1   6   2       20.77       21.85      0.68 o 
   2   6   2       43.01       41.58      1.97 o 
   3   6   2       19.04       21.56      1.27 o 
   4   6   2        6.74        3.80      0.56 o 
   5   6   2        6.49        6.94      0.65 o 
  -4   7   2        0.20        0.08      0.53 o 
  -3   7   2        1.27        1.63      0.49 o 
  -2   7   2       31.05       35.11      2.97 o 
  -1   7   2       26.26       26.40      0.83 o 
   0   7   2      150.96      154.93      1.31 o 
   1   7   2      111.30      106.27      5.17 o 
   2   7   2       18.30       19.28      0.89 o 
   3   7   2        7.83        7.85      0.61 o 
   4   7   2       12.20       14.48      0.77 o 
  -2   8   2        2.65        3.19      1.00 o 
  -1   8   2       10.15        9.87      1.88 o 
   0   8   2       16.83       18.33      0.58 o 
   1   8   2       27.63       28.41      0.97 o 
   2   8   2        0.03        0.48      0.50 o 
  -7   0   3       94.99       82.86      1.86 o 
  -5   0   3        3.19        3.16      0.48 o 
  -3   0   3       42.07       45.49      1.02 o 
  -1   0   3      223.24      230.05      1.37 o 
   1   0   3        0.23        1.00      0.30 o 
   3   0   3        0.40        0.34      0.33 o 
   5   0   3      111.20      115.85      1.77 o 
   7   0   3       21.56       18.85      1.13 o 
  -8   1   3       14.51       13.92      0.74 o 
  -7   1   3       23.82       25.36      0.79 o 
  -6   1   3        6.53        7.35      0.48 o 
  -5   1   3        6.09        6.71      0.41 o 
  -4   1   3      349.54      359.02      5.25 o 
  -3   1   3      329.55      373.42      8.73 o 
  -2   1   3      669.15      581.09     13.70 o 
  -1   1   3      367.70      355.49      6.13 o 
   0   1   3     3388.95     3548.78     67.25 o 
   1   1   3     1072.90     1061.96     45.36 o 
   2   1   3      595.83      577.00      8.79 o 
   3   1   3       99.06      110.52      0.95 o 
   4   1   3        2.16        1.85      0.32 o 
   5   1   3       17.60       17.78      0.60 o 
   6   1   3       62.56       67.09      1.18 o 
   7   1   3       66.86       64.54      1.41 o 
  -8   2   3        4.10        5.84      0.61 o 
  -7   2   3       15.22       15.57      0.71 o 
  -6   2   3        7.06        6.81      0.59 o 
  -5   2   3       43.37       40.57      1.40 o 
  -4   2   3       74.55       87.96      3.12 o 
  -3   2   3      123.24      138.28      5.48 o 
  -2   2   3       63.96       62.92      2.03 o 
  -1   2   3     1566.35     1567.48     28.19 o 
   0   2   3      167.32      164.08      1.63 o 
   1   2   3      131.77      130.29      0.90 o 
   2   2   3      131.35      144.77      1.82 o 
   3   2   3        0.78        0.74      0.24 o 
   4   2   3       17.63       18.98      0.56 o 
   5   2   3        5.47        6.05      1.05 o 
   6   2   3       32.86       33.49      0.88 o 
   7   2   3       13.35        9.81      0.71 o 
  -7   3   3        1.48        1.62      0.48 o 
  -6   3   3        5.02        4.75      0.69 o 
  -5   3   3      129.67      137.50      3.29 o 
  -4   3   3       21.68       19.89      0.73 o 
  -3   3   3        0.03       -0.19      0.37 o 
  -2   3   3      197.20      194.36      8.80 o 
  -1   3   3      382.85      398.46      8.63 o 
   0   3   3       87.28       89.72      1.50 o 
   1   3   3      170.76      196.02      3.81 o 
   2   3   3       35.10       39.83      1.08 o 
   3   3   3        4.88        6.07      0.42 o 
   4   3   3       34.07       26.75      1.85 o 
   5   3   3       29.73       27.55      1.47 o 
   6   3   3        1.25        0.50      0.49 o 
   7   3   3        1.31        1.08      1.16 o 
  -7   4   3       16.87       19.71      0.83 o 
  -6   4   3        4.38        4.55      0.85 o 
  -5   4   3      590.28      627.52     27.15 o 
  -4   4   3       80.40       79.67      4.99 o 
  -3   4   3      182.72      186.66     12.97 o 
  -2   4   3      167.95      177.25     10.55 o 
  -1   4   3      500.15      530.42     19.98 o 
   0   4   3       14.06       12.39      0.32 o 
   1   4   3      567.86      580.97     20.38 o 
   2   4   3      235.32      241.20      7.37 o 
   3   4   3       16.73       14.85      0.55 o 
   4   4   3       57.26       52.62      2.28 o 
   5   4   3        2.87        2.53      0.48 o 
   6   4   3        0.25       -0.19      0.49 o 
  -6   5   3       51.03       49.25      5.23 o 
  -5   5   3       99.49      100.43      8.31 o 
  -4   5   3       72.64       73.96      7.26 o 
  -3   5   3       37.70       36.42      2.04 o 
  -2   5   3        8.36        9.04      0.51 o 
  -1   5   3        7.90       10.47      2.64 o 
   0   5   3       48.91       47.40      0.57 o 
   1   5   3       33.85       31.23      1.63 o 
   2   5   3        0.30        0.94      0.37 o 
   3   5   3        9.04        9.09      0.53 o 
   4   5   3        0.24        0.02      0.44 o 
   5   5   3       28.88       25.52      1.23 o 
   6   5   3        1.61        2.28      0.52 o 
  -5   6   3       36.38       39.45      3.01 o 
  -4   6   3        0.04        1.23      0.48 o 
  -3   6   3       12.23       13.55      0.64 o 
  -2   6   3        1.56        0.89      0.53 o 
  -1   6   3       99.73       98.49      3.53 o 
   0   6   3      199.99      199.01      2.74 o 
   1   6   3       37.60       37.75      0.90 o 
   2   6   3        1.45        0.87      0.47 o 
   3   6   3       11.27       10.62      1.36 o 
   4   6   3        4.07        2.80      0.86 o 
   5   6   3        4.36        5.50      1.16 o 
  -4   7   3        5.34        5.77      0.59 o 
  -3   7   3       21.14       21.60      2.11 o 
  -2   7   3        4.03        4.45      0.82 o 
  -1   7   3        0.00       -0.37      0.46 o 
   0   7   3      105.61      110.79      1.59 o 
   1   7   3       24.02       25.61      0.91 o 
   2   7   3       29.98       32.80      0.94 o 
   3   7   3        0.47        0.38      0.54 o 
   4   7   3        3.06        4.25      0.92 o 
  -2   8   3        0.85        1.26      0.50 o 
  -1   8   3        6.94        6.97      0.64 o 
   0   8   3       21.86       22.60      0.63 o 
   1   8   3        3.75        3.95      0.62 o 
   2   8   3       13.52       14.39      0.78 o 
  -8   0   4        0.47        0.68      0.69 o 
  -6   0   4      283.38      266.33      2.82 o 
  -4   0   4      569.89      613.40      3.48 o 
  -2   0   4        4.36        4.79      0.35 o 
   0   0   4      115.00       99.88      2.95 o 
   2   0   4       35.82       39.47      0.76 o 
   4   0   4      121.84      126.34      1.67 o 
   6   0   4      312.52      334.05      3.52 o 
  -8   1   4        0.71       -0.18      0.53 o 
  -7   1   4       24.63       20.50      0.79 o 
  -6   1   4       11.95       11.16      0.54 o 
  -5   1   4       16.44       16.92      0.54 o 
  -4   1   4      181.04      204.74      2.24 o 
  -3   1   4       12.45        7.46      0.32 o 
  -2   1   4        2.47        1.15      0.73 o 
  -1   1   4     1851.07     1920.62     62.98 o 
   0   1   4      214.85      228.97      2.62 o 
   1   1   4      451.58      454.73     12.09 o 
   2   1   4      393.85      429.82      3.12 o 
   3   1   4      212.57      226.23      3.25 o 
   4   1   4        3.02        3.71      0.36 o 
   5   1   4        1.33        1.38      0.40 o 
   6   1   4       35.35       35.19      0.91 o 
   7   1   4       34.80       37.08      1.51 o 
  -8   2   4        0.03        0.32      0.60 o 
  -7   2   4       27.40       25.34      1.41 o 
  -6   2   4        7.74        6.70      0.53 o 
  -5   2   4      108.32      107.90      5.86 o 
  -4   2   4       29.48       29.51      0.93 o 
  -3   2   4      227.09      238.22      9.55 o 
  -2   2   4       39.54       42.06      0.60 o 
  -1   2   4       17.86       13.60      0.37 o 
   0   2   4        0.43       -0.04      0.14 o 
   1   2   4        2.00        1.82      0.41 o 
   2   2   4      795.74      760.45     33.11 o 
   3   2   4       10.76       15.21      0.47 o 
   4   2   4       32.85       32.87      1.26 o 
   5   2   4       14.20       11.94      0.59 o 
   6   2   4       13.07       12.37      0.67 o 
   7   2   4        5.57        7.60      0.60 o 
  -7   3   4        7.05        8.72      0.99 o 
  -6   3   4       83.76       83.80      5.07 o 
  -5   3   4       14.64       15.00      1.22 o 
  -4   3   4       55.72       57.48      2.87 o 
  -3   3   4        4.20        6.07      0.56 o 
  -2   3   4        9.13        8.90      0.37 o 
  -1   3   4       45.59       47.15      0.78 o 
   0   3   4     1051.97      983.53     24.61 o 
   1   3   4      936.67      852.05     46.70 o 
   2   3   4       48.40       50.79      0.80 o 
   3   3   4       12.36       11.30      0.47 o 
   4   3   4       25.12       22.15      1.12 o 
   5   3   4       70.20       60.39      1.49 o 
   6   3   4        8.91        9.54      0.62 o 
   7   3   4       38.67       38.16      1.11 o 
  -7   4   4        1.41        1.62      0.54 o 
  -6   4   4        1.86        1.60      0.49 o 
  -5   4   4      100.36      102.66      8.69 o 
  -4   4   4       22.41       25.50      2.27 o 
  -3   4   4        0.01        0.40      0.32 o 
  -2   4   4       13.59       10.23      0.45 o 
  -1   4   4       30.88       30.69      0.63 o 
   0   4   4        0.04        0.62      0.54 o 
   1   4   4      109.29      105.09      3.37 o 
   2   4   4      159.50      165.68      6.11 o 
   3   4   4       12.51       12.22      0.54 o 
   4   4   4        4.24        2.21      0.43 o 
   5   4   4       21.15       17.15      1.35 o 
   6   4   4        1.84        1.80      0.54 o 
  -6   5   4        7.74        6.84      1.91 o 
  -5   5   4        1.35        0.61      0.55 o 
  -4   5   4       74.90       76.39      6.23 o 
  -3   5   4        0.90        1.38      0.85 o 
  -2   5   4       37.00       35.71      1.98 o 
  -1   5   4        9.54        9.59      0.93 o 
   0   5   4       20.15       18.21      0.47 o 
   1   5   4      184.80      183.01      7.53 o 
   2   5   4       60.02       57.96      3.46 o 
   3   5   4        6.80        7.97      0.53 o 
   4   5   4       12.66       11.20      0.97 o 
   5   5   4       39.56       40.39      2.55 o 
  -5   6   4       77.51       84.19      6.51 o 
  -4   6   4       24.56       27.51      3.21 o 
  -3   6   4        0.60        0.18      0.42 o 
  -2   6   4       21.66       21.28      0.70 o 
  -1   6   4       10.64       10.25      0.57 o 
   0   6   4       67.86       66.79      0.77 o 
   1   6   4      218.37      220.08      8.20 o 
   2   6   4       13.10       14.44      1.52 o 
   3   6   4       10.52       10.26      0.62 o 
   4   6   4        2.40        2.23      0.76 o 
   5   6   4        4.33        4.10      0.62 o 
  -4   7   4        8.49       10.22      0.70 o 
  -3   7   4        0.60        1.45      0.75 o 
  -2   7   4       18.23       18.88      0.75 o 
  -1   7   4       13.79       14.52      0.70 o 
   0   7   4        2.00        1.16      0.37 o 
   1   7   4        2.73        2.09      0.54 o 
   2   7   4        0.00       -0.26      0.50 o 
   3   7   4       23.21       22.39      1.39 o 
  -2   8   4        0.51        1.01      0.51 o 
  -1   8   4       30.00       29.53      1.41 o 
   0   8   4        2.10        2.60      0.51 o 
   1   8   4        0.00        0.25      0.52 o 
  -7   0   5       30.91       32.61      1.26 o 
  -5   0   5      147.86      145.68      2.35 o 
  -3   0   5     1777.37     1919.77     26.76 o 
  -1   0   5      183.74      162.69      1.39 o 
   1   0   5       33.69       29.85      0.73 o 
   3   0   5      410.23      460.57      3.05 o 
   5   0   5        0.22        1.60      0.79 o 
   7   0   5       10.19        9.53      0.92 o 
  -8   1   5        7.33        6.42      0.65 o 
  -7   1   5       53.16       49.97      2.37 o 
  -6   1   5        2.53        2.78      1.08 o 
  -5   1   5        1.38        1.27      0.36 o 
  -4   1   5      117.59      121.30      1.11 o 
  -3   1   5      420.41      444.44      8.48 o 
  -2   1   5       13.36       14.14      0.38 o 
  -1   1   5     1634.18     1664.87     46.67 o 
   0   1   5     1193.98     1228.62     18.10 o 
   1   1   5      254.47      224.95     18.60 o 
   2   1   5      516.05      507.05      2.63 o 
   3   1   5      239.33      241.66      1.56 o 
   4   1   5        0.61        0.13      0.35 o 
   5   1   5       22.41       19.76      0.70 o 
   6   1   5        5.36        6.00      0.72 o 
   7   1   5        0.21        0.41      0.53 o 
  -8   2   5        0.03        0.07      0.49 o 
  -7   2   5        4.70        4.86      0.54 o 
  -6   2   5       52.67       44.25      8.01 o 
  -5   2   5        4.35        5.62      0.96 o 
  -4   2   5       73.91       74.36      3.21 o 
  -3   2   5       63.48       63.73      0.77 o 
  -2   2   5        2.19        1.69      0.28 o 
  -1   2   5       36.49       45.99      0.62 o 
   0   2   5        4.97        5.03      0.20 o 
   1   2   5      367.07      378.09      8.08 o 
   2   2   5       25.53       26.19      0.87 o 
   3   2   5        0.45        0.37      0.30 o 
   4   2   5       44.58       42.35      0.84 o 
   5   2   5       18.11       15.72      0.65 o 
   6   2   5       39.75       45.08      1.05 o 
   7   2   5       35.35       39.38      1.12 o 
  -7   3   5        2.66        2.83      0.54 o 
  -6   3   5        0.13       -0.69      0.47 o 
  -5   3   5      249.06      256.63     14.20 o 
  -4   3   5      177.46      179.86      8.23 o 
  -3   3   5       12.60        7.91      0.77 o 
  -2   3   5      211.83      217.85      9.12 o 
  -1   3   5      208.46      209.47      6.09 o 
   0   3   5      542.91      575.59      3.64 o 
   1   3   5     1408.79     1364.79     83.16 o 
   2   3   5       14.83       13.35      1.05 o 
   3   3   5       41.84       42.71      1.97 o 
   4   3   5       22.45       20.84      0.68 o 
   5   3   5        0.08        0.86      0.44 o 
   6   3   5       20.26       25.20      2.37 o 
  -7   4   5        0.59        1.04      0.48 o 
  -6   4   5        5.75        7.21      1.22 o 
  -5   4   5      169.89      168.68     15.47 o 
  -4   4   5       98.42       94.65      4.92 o 
  -3   4   5        0.76        0.71      0.37 o 
  -2   4   5       19.83       18.84      0.55 o 
  -1   4   5        1.38        1.58      0.32 o 
   0   4   5       18.58       14.67      0.37 o 
   1   4   5       22.64       25.37      0.66 o 
   2   4   5       35.31       33.91      0.79 o 
   3   4   5        1.54        1.57      0.38 o 
   4   4   5        0.32        0.24      0.69 o 
   5   4   5       22.97       17.41      1.68 o 
   6   4   5        1.65        0.91      0.52 o 
  -6   5   5        1.18        1.37      0.55 o 
  -5   5   5       60.08       64.49      4.89 o 
  -4   5   5      142.58      152.41      7.91 o 
  -3   5   5        0.50        0.68      0.41 o 
  -2   5   5       37.54       38.76      2.22 o 
  -1   5   5        0.23       -0.20      0.36 o 
   0   5   5       20.47       20.55      0.54 o 
   1   5   5       87.80       93.22      1.48 o 
   2   5   5       91.38       90.84      3.90 o 
   3   5   5        0.86        0.08      0.43 o 
   4   5   5       33.57       30.62      0.92 o 
   5   5   5        1.07        1.22      0.53 o 
  -5   6   5        8.67       10.43      0.68 o 
  -4   6   5       23.32       26.79      0.87 o 
  -3   6   5        7.73        8.56      1.15 o 
  -2   6   5       21.55       18.48      1.28 o 
  -1   6   5        0.19       -0.09      0.41 o 
   0   6   5      126.38      120.35      1.75 o 
   1   6   5       66.44       64.86      1.57 o 
   2   6   5       11.97        9.93      0.63 o 
   3   6   5       11.30        9.58      0.65 o 
   4   6   5        1.29        2.69      0.54 o 
  -4   7   5        0.69        0.24      0.57 o 
  -3   7   5        0.08        0.57      0.63 o 
  -2   7   5        0.73        0.56      0.74 o 
  -1   7   5        0.39        1.82      0.44 o 
   0   7   5       70.37       66.89      0.88 o 
   1   7   5        2.00        1.83      0.53 o 
   2   7   5        0.08        1.11      0.45 o 
   3   7   5        0.39        0.44      0.58 o 
  -1   8   5        1.90        0.92      0.58 o 
   0   8   5        3.49        3.75      0.44 o 
  -8   0   6        0.48        2.13      0.69 o 
  -6   0   6      124.32      106.30      2.18 o 
  -4   0   6       84.62       75.56      1.28 o 
  -2   0   6      312.90      332.45      2.32 o 
   0   0   6      714.66      691.97     10.37 o 
   2   0   6      206.36      218.74      2.01 o 
   4   0   6       38.01       40.28      1.17 o 
   6   0   6        0.51       -0.36      0.73 o 
  -8   1   6        3.67        2.90      0.58 o 
  -7   1   6        4.23        2.68      0.48 o 
  -6   1   6       38.50       33.47      0.83 o 
  -5   1   6        2.47        2.50      0.95 o 
  -4   1   6       35.88       33.03      0.68 o 
  -3   1   6       41.99       36.80      0.64 o 
  -2   1   6        5.12        5.17      0.31 o 
  -1   1   6        1.71        1.21      0.29 o 
   0   1   6      591.34      637.31      5.65 o 
   1   1   6        0.19        0.58      0.24 o 
   2   1   6       63.95       60.70      1.11 o 
   3   1   6      147.71      151.48      1.32 o 
   4   1   6        7.53        7.12      0.49 o 
   5   1   6        3.92        5.44      0.75 o 
   6   1   6        2.61        2.24      0.51 o 
  -7   2   6        5.10        5.75      1.02 o 
  -6   2   6       16.05       14.20      1.00 o 
  -5   2   6      175.30      173.42      4.43 o 
  -4   2   6      270.72      271.69      7.86 o 
  -3   2   6      158.50      176.44      1.80 o 
  -2   2   6       41.85       45.42      0.66 o 
  -1   2   6       24.10       30.14      2.59 o 
   0   2   6       12.91        9.30      0.27 o 
   1   2   6        0.19       -0.10      0.27 o 
   2   2   6       99.51       99.66      1.02 o 
   3   2   6        0.27        7.52      5.12 o 
   4   2   6        4.28        3.69      0.63 o 
   5   2   6       44.74       41.63      0.96 o 
   6   2   6       57.95       53.37      1.20 o 
  -7   3   6       14.25       14.98      0.75 o 
  -6   3   6       18.42       21.01      0.74 o 
  -5   3   6      106.71      108.58      4.44 o 
  -4   3   6       25.41       23.70      0.68 o 
  -3   3   6      208.51      214.51      7.22 o 
  -2   3   6       32.92       41.98      1.97 o 
  -1   3   6       49.65       55.11      1.12 o 
   0   3   6        0.03       -0.09      0.21 o 
   1   3   6       54.74       48.38      1.57 o 
   2   3   6      128.01      133.06      2.97 o 
   3   3   6        0.33        1.60      1.23 o 
   4   3   6        0.10        0.12      0.39 o 
   5   3   6        0.00        0.27      0.71 o 
   6   3   6        0.01        0.38      0.51 o 
  -7   4   6        0.03        0.63      0.49 o 
  -6   4   6       39.10       39.69      2.15 o 
  -5   4   6       16.01       19.05      0.69 o 
  -4   4   6       36.65       35.42      2.87 o 
  -3   4   6       25.79       22.21      0.74 o 
  -2   4   6       19.55       20.28      0.62 o 
  -1   4   6        7.52        7.48      0.43 o 
   0   4   6      311.95      314.17      1.38 o 
   1   4   6        7.20        5.34      0.75 o 
   2   4   6      184.43      179.89      1.59 o 
   3   4   6        1.49        0.92      0.43 o 
   4   4   6        0.37       -0.15      0.43 o 
   5   4   6        0.25        0.70      0.46 o 
  -6   5   6        2.12        2.58      0.55 o 
  -5   5   6      176.43      187.77     10.14 o 
  -4   5   6       55.49       62.06      4.93 o 
  -3   5   6       13.24       11.61      0.84 o 
  -2   5   6       16.37       17.48      2.22 o 
  -1   5   6       12.96       11.61      1.07 o 
   0   5   6       13.55       13.29      0.42 o 
   1   5   6      428.02      418.28     11.57 o 
   2   5   6       47.48       41.86      0.94 o 
   3   5   6       12.55       10.91      0.64 o 
   4   5   6        0.74        0.22      0.49 o 
   5   5   6        3.16        2.24      0.57 o 
  -5   6   6        2.74        2.70      0.60 o 
  -4   6   6        0.47       -0.59      0.57 o 
  -3   6   6        6.92        5.60      1.17 o 
  -2   6   6        1.41        1.04      0.47 o 
  -1   6   6       29.12       24.98      0.77 o 
   0   6   6        0.18       -0.02      0.37 o 
   1   6   6       74.44       64.92      1.19 o 
   2   6   6        8.85        7.88      0.57 o 
   3   6   6        2.61        2.64      0.54 o 
   4   6   6        0.14        0.57      1.34 o 
  -3   7   6       31.27       30.48      3.90 o 
  -2   7   6        4.10        3.07      0.56 o 
  -1   7   6       12.29       10.39      0.67 o 
   0   7   6        0.45        0.45      0.38 o 
   1   7   6        1.17        1.16      0.72 o 
   2   7   6        2.54        1.86      0.54 o 
  -7   0   7       24.13       19.41      1.41 o 
  -5   0   7        4.32        3.15      0.53 o 
  -3   0   7       15.52       15.76      0.69 o 
  -1   0   7      540.65      582.12      3.23 o 
   1   0   7       66.65       70.15      1.18 o 
   3   0   7       52.35       54.59      1.25 o 
   5   0   7       29.17       32.36      1.19 o 
  -7   1   7        1.43        1.65      0.48 o 
  -6   1   7        4.93        3.71      0.71 o 
  -5   1   7       74.73       73.12      3.49 o 
  -4   1   7       57.73       57.81      0.86 o 
  -3   1   7        0.01        0.17      0.26 o 
  -2   1   7       37.43       40.86      0.94 o 
  -1   1   7       11.64        8.85      0.37 o 
   0   1   7      128.12      135.36      0.78 o 
   1   1   7       31.37       33.35      0.92 o 
   2   1   7        5.01        5.20      0.54 o 
   3   1   7       23.26       22.86      0.64 o 
   4   1   7        5.43        5.28      0.62 o 
   5   1   7        0.28       -0.22      0.44 o 
   6   1   7        1.09        1.71      0.53 o 
  -7   2   7        2.96        3.18      0.79 o 
  -6   2   7        8.10        7.01      0.99 o 
  -5   2   7      164.71      164.78      6.23 o 
  -4   2   7      239.49      227.19      2.62 o 
  -3   2   7      285.57      284.78      5.59 o 
  -2   2   7      204.48      206.87      5.20 o 
  -1   2   7       40.70       36.24      0.90 o 
   0   2   7       12.72       11.93      0.31 o 
   1   2   7        0.03       -0.06      0.29 o 
   2   2   7       43.35       43.61      3.02 o 
   3   2   7      206.02      207.07      3.15 o 
   4   2   7       52.34       53.38      1.03 o 
   5   2   7       26.05       22.06      0.82 o 
   6   2   7        0.42        1.43      1.25 o 
  -7   3   7        0.54        0.23      0.71 o 
  -6   3   7       77.37       77.68      2.06 o 
  -5   3   7        0.89        0.86      0.44 o 
  -4   3   7        0.74        1.23      0.89 o 
  -3   3   7        0.17        0.52      0.35 o 
  -2   3   7      252.27      261.38      9.88 o 
  -1   3   7        5.20        5.92      1.05 o 
   0   3   7      123.57      120.55      0.83 o 
   1   3   7        8.38        7.30      0.46 o 
   2   3   7       26.70       27.76      1.59 o 
   3   3   7        1.05        0.66      0.40 o 
   4   3   7       10.05        9.76      0.60 o 
   5   3   7       12.34        9.34      0.65 o 
  -6   4   7        0.32        0.94      0.48 o 
  -5   4   7        5.83        4.73      0.56 o 
  -4   4   7        1.27        1.64      0.43 o 
  -3   4   7        1.92        1.96      0.39 o 
  -2   4   7        0.00       -0.72      0.72 o 
  -1   4   7       90.13       87.73      2.13 o 
   0   4   7        2.62        2.86      0.45 o 
   1   4   7      921.41      951.56     24.72 o 
   2   4   7        7.95       16.05      6.60 o 
   3   4   7       41.67       44.88      0.97 o 
   4   4   7        1.93        2.34      0.48 o 
   5   4   7       28.62       33.27      1.96 o 
  -6   5   7        1.31        0.77      0.59 o 
  -5   5   7        3.22        3.60      0.57 o 
  -4   5   7       31.05       31.31      2.90 o 
  -3   5   7       24.41       25.07      0.78 o 
  -2   5   7        2.59        2.25      0.44 o 
  -1   5   7       10.01        9.82      0.79 o 
   0   5   7       30.35       28.32      0.55 o 
   1   5   7       27.17       29.36      0.83 o 
   2   5   7      137.50      136.68      5.15 o 
   3   5   7        9.50        9.15      0.63 o 
   4   5   7        0.00        0.00      0.47 o 
  -5   6   7       12.00       12.33      3.11 o 
  -4   6   7       14.65       16.36      1.73 o 
  -3   6   7       25.59       27.22      2.34 o 
  -2   6   7       12.60       11.16      0.66 o 
  -1   6   7        3.29        2.76      0.47 o 
   0   6   7        5.64        6.84      0.40 o 
   1   6   7        8.44        8.04      0.63 o 
   2   6   7        0.86        0.84      0.50 o 
   3   6   7       12.20       14.80      0.76 o 
  -3   7   7       11.79       12.39      1.28 o 
  -2   7   7        1.10        0.59      0.67 o 
  -1   7   7        3.11        2.09      0.58 o 
   0   7   7        0.15        1.00      0.41 o 
   1   7   7       19.07       16.96      0.81 o 
  -6   0   8        1.55        0.80      0.57 o 
  -4   0   8      110.49      112.01      1.74 o 
  -2   0   8       95.05       95.33      1.39 o 
   0   0   8      588.19      641.46      4.52 o 
   2   0   8       24.28       27.60      0.94 o 
   4   0   8        1.35        0.84      0.63 o 
   6   0   8       54.66       56.43      1.89 o 
  -7   1   8        0.27        0.45      0.63 o 
  -6   1   8        6.79        6.66      0.53 o 
  -5   1   8        0.78        0.96      0.42 o 
  -4   1   8       35.20       35.88      0.79 o 
  -3   1   8       13.83       11.01      0.48 o 
  -2   1   8        4.92        5.03      0.35 o 
  -1   1   8      103.10      113.06      1.07 o 
   0   1   8        4.63        5.92      0.40 o 
   1   1   8       40.60       37.98      1.17 o 
   2   1   8        3.28        3.00      0.41 o 
   3   1   8        8.53        9.52      0.52 o 
   4   1   8        1.95        2.22      0.43 o 
   5   1   8       19.83       21.54      0.79 o 
   6   1   8        0.57       -0.43      0.52 o 
  -7   2   8       21.10       22.02      0.85 o 
  -6   2   8        2.64        2.19      1.00 o 
  -5   2   8       62.11       60.09      3.43 o 
  -4   2   8      346.77      349.12     13.91 o 
  -3   2   8       14.28       13.52      0.54 o 
  -2   2   8       34.63       32.57      0.71 o 
  -1   2   8      101.32      103.39      1.15 o 
   0   2   8        2.52        2.30      0.27 o 
   1   2   8      116.34      113.04      1.91 o 
   2   2   8      297.04      304.39      2.16 o 
   3   2   8        9.53        9.41      0.56 o 
   4   2   8       12.08       10.84      0.88 o 
   5   2   8        0.41       -0.11      0.48 o 
  -7   3   8        0.25       -0.03      0.53 o 
  -6   3   8       11.64       12.32      0.68 o 
  -5   3   8      221.35      228.78      5.40 o 
  -4   3   8       45.43       45.93      2.52 o 
  -3   3   8       73.44       78.64      3.25 o 
  -2   3   8        7.23        6.92      0.46 o 
  -1   3   8       98.50      102.61      2.19 o 
   0   3   8        8.79        8.21      0.45 o 
   1   3   8      392.60      405.57      2.46 o 
   2   3   8       56.65       54.82      3.29 o 
   3   3   8        0.18       -0.56      0.43 o 
   4   3   8        0.33        0.94      0.65 o 
   5   3   8        0.92        1.50      0.54 o 
  -6   4   8       27.82       32.22      2.66 o 
  -5   4   8       10.52       10.37      0.81 o 
  -4   4   8       40.98       41.27      1.62 o 
  -3   4   8        2.60        2.02      0.42 o 
  -2   4   8      185.55      175.00      8.00 o 
  -1   4   8       15.64       16.52      0.89 o 
   0   4   8        9.61        8.36      0.37 o 
   1   4   8       23.44       20.51      0.77 o 
   2   4   8        5.46        5.88      0.58 o 
   3   4   8        7.84        7.16      0.65 o 
   4   4   8        0.30        1.22      0.47 o 
  -5   5   8        9.48        9.78      0.71 o 
  -4   5   8       12.33       16.11      0.72 o 
  -3   5   8       79.77       78.89      4.81 o 
  -2   5   8        6.57        8.67      0.58 o 
  -1   5   8        0.01        0.90      1.24 o 
   0   5   8        2.14        2.60      0.46 o 
   1   5   8        0.50        0.62      0.77 o 
   2   5   8       19.15       19.36      1.03 o 
   3   5   8        0.53        1.13      0.72 o 
   4   5   8        0.17        1.44      0.50 o 
  -4   6   8       26.52       27.95      1.86 o 
  -3   6   8       10.80       12.37      0.69 o 
  -2   6   8        5.96        5.75      0.64 o 
  -1   6   8        1.48        2.65      0.51 o 
   0   6   8        1.67        2.05      0.36 o 
   1   6   8       37.19       36.20      1.01 o 
   2   6   8       57.10       52.89      1.21 o 
  -2   7   8        6.98        7.67      0.83 o 
  -1   7   8        5.09        6.57      0.64 o 
   0   7   8       17.42       21.86      0.98 o 
  -7   0   9        0.02       -0.61      0.67 o 
  -5   0   9      140.94      140.57      2.27 o 
  -3   0   9      221.52      224.62      2.47 o 
  -1   0   9       10.20        8.50      0.65 o 
   1   0   9       89.56       88.24      1.54 o 
   3   0   9        9.57       11.43      0.87 o 
   5   0   9        8.14        7.35      0.89 o 
  -7   1   9        1.98        1.31      0.51 o 
  -6   1   9       45.73       46.58      2.05 o 
  -5   1   9       66.65       61.13      2.83 o 
  -4   1   9      402.92      424.52      6.71 o 
  -3   1   9        0.01       -0.08      0.82 o 
  -2   1   9       18.84       20.91      1.59 o 
  -1   1   9        1.61        2.86      0.38 o 
   0   1   9       30.99       34.63      0.51 o 
   1   1   9       32.01       29.38      0.72 o 
   2   1   9        1.98        2.63      0.44 o 
   3   1   9       37.26       36.66      0.89 o 
   4   1   9        0.18        0.95      0.43 o 
   5   1   9       17.39       18.24      1.62 o 
  -7   2   9        1.41        0.42      0.52 o 
  -6   2   9       14.16       12.79      0.70 o 
  -5   2   9        0.25        0.63      0.57 o 
  -4   2   9       10.58       10.20      1.58 o 
  -3   2   9       46.86       43.66      0.88 o 
  -2   2   9       73.69       71.76      2.01 o 
  -1   2   9      102.69      107.00      4.97 o 
   0   2   9      308.72      313.16      2.92 o 
   1   2   9       37.71       36.91      0.82 o 
   2   2   9      126.94      128.66      1.77 o 
   3   2   9       17.99       18.47      0.86 o 
   4   2   9       19.84       22.86      0.82 o 
   5   2   9        0.06        0.63      0.75 o 
  -6   3   9        7.61        7.50      0.71 o 
  -5   3   9        4.36        4.68      0.53 o 
  -4   3   9        2.98        0.92      0.47 o 
  -3   3   9       50.92       46.78      1.41 o 
  -2   3   9       13.20       13.72      0.60 o 
  -1   3   9       16.56       14.94      0.87 o 
   0   3   9        8.95        8.92      0.57 o 
   1   3   9      117.00      109.40      1.39 o 
   2   3   9      137.97      139.23      1.61 o 
   3   3   9        4.24        4.63      0.56 o 
   4   3   9       28.36       25.72      2.08 o 
  -6   4   9        1.69        1.55      0.59 o 
  -5   4   9       34.57       40.55      2.64 o 
  -4   4   9       13.78       14.67      0.70 o 
  -3   4   9        2.74        1.65      1.02 o 
  -2   4   9        0.03        0.49      0.39 o 
  -1   4   9       43.49       44.80      1.54 o 
   0   4   9        0.02        0.18      0.30 o 
   1   4   9        3.54        3.74      0.63 o 
   2   4   9       31.68       31.68      1.03 o 
   3   4   9        1.15        1.31      0.85 o 
   4   4   9        4.29        3.57      0.85 o 
  -5   5   9        0.00        0.07      0.52 o 
  -4   5   9        7.10        6.79      0.73 o 
  -3   5   9       19.61       17.58      0.77 o 
  -2   5   9       40.12       35.50      0.93 o 
  -1   5   9        0.36        1.55      0.45 o 
   0   5   9        0.23        0.69      0.32 o 
   1   5   9        1.17        0.43      0.59 o 
   2   5   9       19.65       15.64      0.86 o 
   3   5   9       11.33       14.78      0.76 o 
  -3   6   9        2.48        2.04      0.84 o 
  -2   6   9       17.26       16.67      1.00 o 
  -1   6   9        0.16       -0.06      0.49 o 
   0   6   9        1.59        2.33      0.55 o 
   1   6   9       45.13       43.80      1.57 o 
   2   6   9       50.62       51.79      1.25 o 
  -6   0  10        3.79        2.41      0.79 o 
  -4   0  10      336.67      340.44      3.40 o 
  -2   0  10       41.19       35.06      1.16 o 
   0   0  10      160.67      150.12      1.80 o 
   2   0  10      341.26      355.39      3.48 o 
   4   0  10        0.28        1.01      0.68 o 
  -7   1  10        0.91        0.68      0.54 o 
  -6   1  10        9.91        9.93      0.67 o 
  -5   1  10        0.04       -0.30      0.47 o 
  -4   1  10      314.21      317.34      2.37 o 
  -3   1  10       95.89       91.46      1.63 o 
  -2   1  10       14.33       14.02      0.89 o 
  -1   1  10        3.36        2.44      0.41 o 
   0   1  10        1.09        2.23      0.44 o 
   1   1  10        3.31        2.83      0.45 o 
   2   1  10      144.15      143.66      1.63 o 
   3   1  10       35.56       37.56      0.95 o 
   4   1  10        0.41        0.64      0.46 o 
  -6   2  10        0.00        0.16      0.46 o 
  -5   2  10        3.77        3.09      0.50 o 
  -4   2  10        0.84        0.30      0.44 o 
  -3   2  10       20.56       19.96      0.71 o 
  -2   2  10       47.54       41.34      0.88 o 
  -1   2  10        0.33        1.18      0.40 o 
   0   2  10       59.56       60.59      0.73 o 
   1   2  10       92.79       95.63      1.31 o 
   2   2  10       44.40       48.60      1.30 o 
   3   2  10        2.22        2.46      0.53 o 
   4   2  10        0.17       -0.07      0.52 o 
  -6   3  10       26.74       27.22      0.95 o 
  -5   3  10        2.06        2.47      0.53 o 
  -4   3  10       28.48       26.52      0.83 o 
  -3   3  10        6.56        6.04      0.56 o 
  -2   3  10      114.22      103.12      2.26 o 
  -1   3  10       63.73       56.84      1.05 o 
   0   3  10       15.80       16.33      0.47 o 
   1   3  10       39.49       38.68      1.94 o 
   2   3  10       14.52       12.82      0.69 o 
   3   3  10       30.37       30.12      1.84 o 
   4   3  10        9.83       10.02      0.75 o 
  -5   4  10        0.52       -0.02      0.59 o 
  -4   4  10        1.16        0.82      0.96 o 
  -3   4  10       17.14       16.52      1.18 o 
  -2   4  10        0.04        0.21      0.43 o 
  -1   4  10        0.06        1.07      0.41 o 
   0   4  10        6.90        6.84      0.43 o 
   1   4  10        5.65        4.72      1.04 o 
   2   4  10        0.19        0.33      0.49 o 
   3   4  10        6.03        6.88      0.61 o 
  -4   5  10        0.39        1.74      0.70 o 
  -3   5  10       11.37       11.67      0.71 o 
  -2   5  10       14.21       14.01      1.82 o 
  -1   5  10       31.76       33.74      0.93 o 
   0   5  10        6.70        8.14      0.45 o 
   1   5  10        7.60        4.69      0.62 o 
   2   5  10        3.14        1.64      0.66 o 
  -2   6  10        5.75        8.49      1.67 o 
  -1   6  10        9.80       10.33      0.68 o 
   0   6  10        0.08        0.34      0.57 o 
  -5   0  11        2.57        2.77      0.74 o 
  -3   0  11       24.17       27.68      1.14 o 
  -1   0  11        0.63        0.80      0.54 o 
   1   0  11        5.36        4.55      0.67 o 
   3   0  11       14.86       13.05      1.09 o 
  -6   1  11        4.49        3.90      0.57 o 
  -5   1  11        7.50        7.14      0.62 o 
  -4   1  11       68.41       67.77      1.23 o 
  -3   1  11      186.25      185.25      1.87 o 
  -2   1  11        1.93        1.37      0.43 o 
  -1   1  11        3.94        4.98      0.49 o 
   0   1  11        0.08        1.43      0.71 o 
   1   1  11       29.97       28.66      1.07 o 
   2   1  11       32.33       33.07      2.86 o 
   3   1  11       74.09       74.90      1.37 o 
   4   1  11        3.55        3.69      0.75 o 
  -6   2  11        1.51        1.41      0.55 o 
  -5   2  11        9.76        9.80      0.63 o 
  -4   2  11       32.78       33.56      0.92 o 
  -3   2  11      118.77      128.69      1.54 o 
  -2   2  11        7.89        7.14      0.53 o 
  -1   2  11       14.03       16.13      0.64 o 
   0   2  11        0.00       -0.06      0.29 o 
   1   2  11       57.68       59.09      1.14 o 
   2   2  11       67.79       69.65      2.27 o 
   3   2  11        3.02        3.25      0.56 o 
   4   2  11        0.36        1.42      0.56 o 
  -5   3  11       29.27       31.51      1.49 o 
  -4   3  11        0.84        0.75      0.82 o 
  -3   3  11        0.02        1.06      0.45 o 
  -2   3  11        6.36        4.69      1.44 o 
  -1   3  11       18.33       16.59      1.03 o 
   0   3  11       52.86       56.69      0.83 o 
   1   3  11       24.20       25.33      0.85 o 
   2   3  11        0.36        0.93      0.47 o 
   3   3  11        0.48       -0.53      0.64 o 
  -5   4  11       42.46       45.54      1.44 o 
  -4   4  11        9.81       10.08      0.71 o 
  -3   4  11       72.20       72.40      2.79 o 
  -2   4  11       14.08       10.21      0.67 o 
  -1   4  11        2.20        2.42      0.55 o 
   0   4  11        6.22        5.44      0.41 o 
   1   4  11       55.53       60.65      2.17 o 
   2   4  11        0.33        1.05      0.50 o 
  -3   5  11        3.57        3.33      0.59 o 
  -2   5  11        4.57        2.63      0.57 o 
  -1   5  11        0.38        0.88      0.64 o 
   0   5  11       41.64       49.97      1.20 o 
   1   5  11        6.14        6.30      0.81 o 
  -6   0  12        0.13        0.19      0.79 o 
  -4   0  12       87.75       87.28      2.15 o 
  -2   0  12        5.30        4.52      0.71 o 
   0   0  12        0.72        2.59      0.72 o 
   2   0  12       94.30       98.12      2.25 o 
  -5   1  12        1.38        1.73      0.53 o 
  -4   1  12       60.28       64.45      1.25 o 
  -3   1  12       78.75       78.56      1.32 o 
  -2   1  12       11.23        9.55      0.59 o 
  -1   1  12       24.15       25.22      0.78 o 
   0   1  12       15.97       14.52      0.48 o 
   1   1  12        2.46        2.69      0.93 o 
   2   1  12       77.76       78.95      1.41 o 
   3   1  12       43.56       44.26      1.19 o 
  -5   2  12        3.57        4.70      0.58 o 
  -4   2  12        0.19       -0.79      0.53 o 
  -3   2  12       17.56       17.92      0.77 o 
  -2   2  12        2.49        2.45      0.50 o 
  -1   2  12       10.79        9.71      0.62 o 
   0   2  12        3.55        3.95      0.37 o 
   1   2  12        1.52        2.83      0.52 o 
   2   2  12       16.46       13.91      0.77 o 
   3   2  12        5.35        5.05      0.66 o 
  -5   3  12       47.00       58.92      1.31 o 
  -4   3  12        6.96        8.76      1.00 o 
  -3   3  12       35.33       40.25      1.25 o 
  -2   3  12       25.29       24.13      1.98 o 
  -1   3  12        6.41        5.61      0.58 o 
   0   3  12       36.34       36.52      0.73 o 
   1   3  12        4.81        6.40      2.18 o 
   2   3  12        0.00        0.43      0.55 o 
  -4   4  12        6.83        5.77      0.71 o 
  -3   4  12       31.08       31.05      1.60 o 
  -2   4  12       26.66       26.82      0.91 o 
  -1   4  12        2.78        3.32      1.15 o 
   0   4  12       14.17       17.78      0.57 o 
   1   4  12        0.52        0.67      0.58 o 
  -5   0  13        0.10        1.90      0.78 o 
  -3   0  13       20.75       21.85      1.17 o 
  -1   0  13        5.78        6.88      0.76 o 
   1   0  13       47.52       55.08      1.67 o 
  -5   1  13        8.37       10.53      0.73 o 
  -4   1  13       28.26       28.03      0.94 o 
  -3   1  13        9.24        8.79      0.66 o 
  -2   1  13       30.46       29.46      1.40 o 
  -1   1  13        2.55        2.59      0.79 o 
   0   1  13        9.23        9.60      0.50 o 
   1   1  13        4.76        4.72      0.61 o 
   2   1  13       58.35       60.67      1.34 o 
  -4   2  13       21.83       21.82      1.06 o 
  -3   2  13       41.16       42.96      1.10 o 
  -2   2  13       21.65       19.65      1.06 o 
  -1   2  13        5.32        4.51      0.55 o 
   0   2  13        0.78        0.15      0.35 o 
   1   2  13        0.03       -0.03      0.51 o 
   2   2  13        1.13        1.59      0.58 o 
  -3   3  13       13.52       14.38      0.78 o 
  -2   3  13      100.18       98.58      1.61 o 
  -1   3  13        1.49        2.31      1.27 o 
   0   3  13        2.81        2.08      0.44 o 
   1   3  13       24.84       28.41      0.98 o 
  -2   0  14       33.03       37.18      1.44 o 
   0   0  14       12.16       13.18      0.80 o 
  -3   1  14        0.96        1.01      0.54 o 
  -2   1  14        0.45       -0.04      0.55 o 
  -1   1  14        3.09        3.82      0.59 o 
   0   1  14        0.41        0.56      0.37 o 
  -3   2  14       50.73       57.29      1.32 o 
  -2   2  14       13.26        9.98      1.59 o 
  -1   2  14       18.32       20.28      0.87 o 
   0   2  14        0.07       -0.06      0.38 o 
                                                 
